# Supplementary material for: Defining the resilience of the human salivary microbiota by a 520-day longitudinal study in a confined environment: the Mars500 mission
Source: Microbiome. 2021 Jun 30;9:152. doi: 10.1186/s40168-021-01070-5 (PMC8247138; doi:10.1186/s40168-021-01070-5)
Supplement: Supplementary file 2 — Additional file 1. [file 40168_2021_1070_MOESM2_ESM.zip › Table S5.xlsx]

## Sheet: Sheet1
Sample_id
